# Supplementary material for: Disaccharides and Fructooligosaccharides (FOS) Production by Wild Yeasts Isolated from Agave
Source: Foods. 2025 Aug 1;14(15):2714. doi: 10.3390/foods14152714 (PMC12345667; doi:10.3390/foods14152714)
Supplement: Supplementary file 1 [file foods-14-02714-s001.zip]

Archive with 1 entries (1 files):
- foods-3764085-supplementary.pdf
